# Supplementary material for: Microbiome Signature of Endophytes in Wheat Seed Response to Wheat Dwarf Bunt Caused by Tilletia controversa Kühn
Source: Microbiol Spectr. 2023 Jan 10;11(1):e00390-22. doi: 10.1128/spectrum.00390-22 (PMC9927297; doi:10.1128/spectrum.00390-22)
Supplement: Supplemental file 2 — Supplemental material. Download spectrum.00390-22-s0002.xlsx, XLSX file, 0.01 MB [file spectrum.00390-22-s0002.xlsx]

## Sheet: Sheet1
Table S2. Distribution of endophytic microbes in wheat seeds.
Name		Number
Bacterial species	Bacillus nealsonii	303
	Curtobacterium plantarum	298
	Curtobacterium flaccumfaciens	105
	Pantoea brenneri	95
	Pantoea agglomerans	84
	Leucobacter chromiiresistens	71
	Microbacterium sp. Root553	40
	Tatumella sp. OPLPL6	33
	Pseudomonas cedrina	31
	Erwinia persicina	30
	Pseudomonas libanensis	29
	Pseudomonas koreensis	26
	Stenotrophomonas sp. LMG 10879	22
	Pseudomonas graminis	21
	Leucobacter alluvii	20
	Sphingobacterium faecium	16
	Pantoea anthophila	14
	Pseudomonas lurida	14
	Stenotrophomonas rhizophila	12
	Erwinia tasmaniensis	11
	Pantoea conspicua	10
	Exiguobacterium undae	9
	Pseudomonas azotoformans	8
	Bacillus anthracis	7
	Sanguibacter inulinus	6
	Brevibacillus brevis	6
	Pantoea ananatis	5
	Microbacterium hydrocarbonoxydans	5
	Bacillus safensis	4
	Pantoea sp. YR343	4
	Enterobacteriaceae bacterium JKS000234	4
	Microbacterium oxydans	4
	Shigella flexneri	3
	Pantoea vagans	3
	Microbacterium marinilacus	2
	Pseudomonas moraviensis	2
	Staphylococcus caprae	2
	Erwinia billingiae	2
	Micrococcus luteus	2
	Paenibacillus hordei	2
	Moraxella sp. (ex LMG 21877)	2
	Pseudomonas tremae	1
	Lysinibacillus xylanilyticus	1
	Paenibacillus lautus	1
	Deinococcus ficus	1
	Pseudomonas rhizosphaerae	1
	Pantoea sp. AS-PWVM4	1
	Paenibacillus ginsengihumi	1
	Deinococcus sp. 5A4	1
	Cellulosimicrobium cellulans	1
	Bacillus niacini	1
	Paenibacillus catalpae	1
	Planococcus plakortidis	1
	Pseudomonas simiae	1
	Enterococcus casseliflavus	1
	Roseomonas mucosa	1
	Micrococcus endophyticus	1
	Brevundimonas intermedia	1
	Bacillus cereus	1
	Sphingomonas ginsenosidimutans	1
	Micrococcus yunnanensis	1
	Bacillus altitudinis	1
	Bacillus siamensis	1
	Massilia suwonensis	1
	Bacillus flexus	1
	Okibacterium fritillariae	1
	Total bacterial isolates	1392
Fungal species	Aureobasidium pullulans	184
	Alternaria sp.	59
	Didymella sp.	48
	Phoma sp.	38
	Coniothyrium aleuritis	37
	Fusarium proliferatum	34
	Sarocladium sp.	31
	Fusarium equiseti	26
	Fusarium sp.	23
	Fusarium incarnatum	19
	Cladosporium tenellum	17
	Fusarium fujikuroi	16
	Alternaria alternata	15
	Fusarium verticillioides	9
	Fusarium avenaceum	7
	Alternaria arborescens	7
	Fusarium solani	5
	Cladosporium sphaerospermum	4
	Cladosporium sp.	4
	Alternaria tenuissima	4
	Alternaria porri	4
	Talaromyces rademirici	3
	Penicillium sp.	3
	Cladosporium iridis	3
	Aspergillus sp.	3
	Arthrinium sp.	3
	Leptosphaerulina australis	2
	Glomerella sp.	2
	Coniosporium sp.	2
	Cladosporium cf. herbarum	2
	Aspergillus versicolor	2
	Toxicocladosporium irritans	1
	Stemphylium vesicarium	1
	Sarocladium strictum	1
	Pseudozyma sp.	1
	Phomopsis sp.	1
	Penicillium corylophilum	1
	Knufia epidermidis	1
	Epicoccum nigrum	1
	Curvularia hawaiiensis	1
	Cladosporium tenuissimum	1
	Cladosporium limoniforme	1
	Cladosporium australiense	1
	Aspergillus tubingensis	1
	Aspergillus penicillioides	1
	Aspergillus niger	1
	Aspergillus flavus	1
	Arthrinium sacchari	1
	Alternaria mali	1
	Alternaria infectoria	1
	Alternaria brassicae	1
	Total fungal isolates	636
