# Supplementary material for: Microbiome Signature of Endophytes in Wheat Seed Response to Wheat Dwarf Bunt Caused by Tilletia controversa Kühn
Source: Microbiol Spectr. 2023 Jan 10;11(1):e00390-22. doi: 10.1128/spectrum.00390-22 (PMC9927297; doi:10.1128/spectrum.00390-22)
Supplement: Supplemental file 6 — Supplemental material. Download spectrum.00390-22-s0006.xlsx, XLSX file, 0.02 MB [file spectrum.00390-22-s0006.xlsx]

## Sheet: Sheet
Table S9. Bacterial and fungal species obtained by amplicon sequencing.
Number	Bacterial species	Fungal species
1	Methyloversatilis universalis	Naganishia albida
2	Fimbriimonas ginsengisoli	Filobasidium chernovii
3	Pseudomonas kuykendallii	Filobasidium magnum
4	Brevibacterium senegalense	Filobasidium oeirense
5	Flavobacterium rakeshii	Filobasidium wieringae
6	Sphingomonas lutea	Holtermanniella nyarrowii
7	Marichromatium gracile	Aspergillus awamori
8	Ralstonia mannitolilytica	Cystobasidium laryngis
9	Streptacidiphilus neutrinimicus	Cutaneotrichosporon cyanovorans
10	Rhodobacter sphaeroides	Aureobasidium leucospermi
11	Alcanivorax xenomutans	Alternaria alstroemeriae
12	Bartonella australis	Vishniacozyma psychrotolerans
13	Rathayibacter caricis	Alternaria sorghi
14	Methylobacterium komagatae	Erythrobasidium yunnanense
15	Geodermatophilus saharensis	Alternaria rosae
16	Halomonas lionensis	Phaeococcomyces eucalypti
17	Massilia yuzhufengensis	Enterocarpus grenotii
18	Silanimonas mangrovi	Penicillium kongii
19	Anoxybacillus flavithermus	Phoma aloes
20	Comamonas jiangduensis	Neophaeothecoidea proteae
21	Snodgrassella alvi	Archaeorhizomyces borealis
22	Alishewanella aestuarii	Cephalotrichiella penicillata
23	Bosea eneae	Vishniacozyma tephrensis
24	Asticcacaulis solisilvae	Malassezia arunalokei
25	Pseudomonas psychrophila	Diaporthe masirevicii
26	Nitratireductor basaltis	Neomicrosphaeropsis tamaricicola
27	Nesterenkonia massiliensis	Bullera alba
28	Nocardiopsis alba	Vishniacozyma heimaeyensis
29	Nocardiopsis chromatogenes	Hannaella pagnoccae
30	Cellvibrio fibrivorans	Penicillium chalabudae
31	Diaminobutyricibacter tongyongensis	Microascus chinensis
32	Kocuria rosea	Cladosporium cucumerinum
33	Staphylococcus aureus	Septoriella phragmitis
34	Staphylococcus xylosus	Microdochium neoqueenslandicum
35	Sinibacillus soli	Fusarium solani
36	Staphylococcus gallinarum	Kwoniella shandongensis
37	Geobacter toluenoxydans	Cladosporium aggregatocicatricatum
38	Mesorhizobium soli	Cladosporium puyae
39	Flavobacterium keumense	Cladosporium rhusicola
40	Flavobacterium gyeonganense	Tremella griseola
41	Kineococcus radiotolerans	Comoclathris lini
42	Variovorax boronicumulans	Didymella rosea
43	Brachybacterium ginsengisoli	Microthecium tenuissimum
44	Rehaibacterium terrae	Stemphylium majusculum
45	Paraburkholderia fungorum	Sporobolomyces japonicus
46	Rhizobium soli	Itersonilia pannonica
47	Saccharopolyspora cavernae	Vishniacozyma victoriae
48	Bacillus anthracis	Neodidymelliopsis ranunculi
49	Isoptericola variabilis	Dimorphosporicola tragani
50	Bacillus circulans	Flavodon ambrosius
51	Glycocaulis abyssi	Conocybe confundens
52	Halomonas salicampi	Alternaria dactylidicola
53	Paenibacillus kyungheensis	Neocamarosporium chersinae
54	Staphylococcus hominis	Neocamarosporium korfii
55	Frigoribacterium faeni	Neocamarosporium salsolae
56	Aestuariispira insulae	Entomortierella parvispora
57	Klebsiella quasipneumoniae	Zasmidium strelitziae
58	Corynebacterium simulans	Paraloratospora gahniae
59	Thermoflexus hugenholtzii	Ophiobolus artemisiicola
60	Planococcus massiliensis	Papiliotrema flavescens
61	Nesterenkonia lacusekhoensis	Aspergillus subflavus
62	Pseudomonas matsuisoli	Fusarium domesticum
63	Frigoribacterium endophyticum	Subulicystidium oberwinkleri
64	Thiorhodospira sibirica	Leucosporidium yakuticum
65	Rosenbergiella epipactidis	Dioszegia changbaiensis
66	Erwinia iniecta	Lecanicillium coprophilum
67	Erwinia endophytica	Golovinomyces bolayi
68	Pseudomonas graminis	Cystobasidium calyptogenae
69	Pseudomonas coleopterorum	Vishniacozyma foliicola
70	Modestobacter lapidis	Kondoa sorbi
71	Modestobacter muralis	Botryotinia ranunculi
72	Novosphingobium ipomoeae	Sporisorium graminicola
73	Anaeromyxobacter dehalogenans	Fusarium boothii
74	Corynebacterium singulare	Sarocladium oryzae
75	Dietzia natronolimnaea	Cystobasidium minutum
76	Erwinia gerundensis	Theobroma cacao
77	Sphingomonas zeicaulis	Sodiomyces alcalophilus
78	Oleiagrimonas citrea	Campeiostachys nutans
79	Nocardioides pakistanensis	Sporobolomyces roseus
80	Thalassiella azotivora	Aspergillus brunneus
81	Sphingomonas yabuuchiae	Aspergillus penicillioides
82	Tetrasphaera duodecadis	Udeniomyces puniceus
83	Brachybacterium paraconglomeratum	Udeniomyces pyricola
84	Cutibacterium acnes	Sarocladium kiliense
85	Pseudopropionibacterium propionicum	Secale cereale
86	Paraburkholderia pallidirosea	Triticum aestivum
87	Pseudorhodobacter sinensis	Triticum monococcum
88	Phenylobacterium aquaticum	Fusarium nurragi
89	Devosia elaeis	Triticum turgidum
90	Rhodohalobacter halophilus	Triticum urartu
91	Sanguibacter gelidistatuariae	Pseudoroegneria spicata
92	Massilia chloroacetimidivorans	Gibellulopsis serrae
93	Rhodococcus fascians	Alternaria thalictrigena
94	Rhodococcus erythropolis	Fusarium circinatum
95	Krasilnikoviella muralis	Tilletia vankyi
96	Prevotellamassilia timonensis	Ascochyta phacae
97	Clavibacter michiganensis	Dioszegia hungarica
98	Massilia agri	Dioszegia crocea
99	Niveispirillum lacus	Vishniacozyma globispora
100	Cloacibacterium caeni	Sarocladium strictum
101	Paracoccus hibisci	Eleutherascus peruvianus
102	Roseisolibacter agri	Filobasidium floriforme
103	Elstera cyanobacteriorum	Elymus sibiricus
104	Microbacterium testaceum	Candida tropicalis
105	Curtobacterium flaccumfaciens	Cutaneotrichosporon cutaneum
106	Curtobacterium citreum	Trichosporon insectorum
107	Corynebacterium gottingense	Fusarium venenatum
108	Pseudomonas bohemica	Alternaria lolii
109	Sphingobium paulinellae	Dioszegia antarctica
110	Devosia nitrariae	Fusarium equiseti
111	Afifella pfennigii	Cladosporium chubutense
112	Spiroplasma insolitum	Cephalotrichum nanum
113	Planococcus maitriensis	Alternaria malorum
114	Exiguobacterium oxidotolerans	Chaetomium nepalense
115	Nesterenkonia xinjiangensis	Kalmanozyma fusiformata
116	Curvibacter gracilis	Rhodotorula babjevae
117	Syntrophomonas curvata	Cladosporium australiense
118	Brevibacterium sanguinis	Xeromyces bisporus
119	Cloacibacterium normanense	Cystofilobasidium infirmominiatum
120	Sphingomonas panni	Solicoccozyma aeria
121	Tsukamurella pseudospumae	Vishniacozyma dimennae
122	Pseudomonas lutea	Naganishia friedmannii
123	Chryseobacterium indoltheticum	Cystofilobasidium macerans
124	Pseudoclavibacter helvolus	Filobasidium globisporum
125	Ochrobactrum lupini	Naganishia albidosimilis
126	Desulfitibacter alkalitolerans	Simplicillium cylindrosporum
127	Alkalimonas delamerensis	Leptobacillium leptobactrum
128	Methylobacterium brachiatum	Leptobacillium leptobactrum
129	Methylobacterium aquaticum
130	Flavobacterium weaverense
131	Pseudomonas xanthomarina
132	Pseudoclavibacter alba
133	Nocardioides oleivorans
134	Microcella alkaliphila
135	Acinetobacter lwoffii
136	Agrobacterium rubi
137	Phyllobacterium myrsinacearum
138	Peredibacter starrii
139	Yaniella flava
140	Brevundimonas diminuta
141	Staphylococcus capitis
142	Dolosigranulum pigrum
143	Pseudomonas fluorescens
144	Pseudomonas tolaasii
145	Pseudomonas oleovorans
146	Sphingomonas oligophenolica
147	Advenella kashmirensis
148	Pseudomonas syringae
149	Clavibacter michiganensis
150	Comamonas terrigena
151	Brevundimonas kwangchunensis
152	Staphylococcus saccharolyticus
153	Exiguobacterium sibiricum
154	Rhizobium mesosinicum
155	Actinomadura hallensis
156	Curtobacterium luteum
157	Microbacterium lacticum
158	Rathayibacter tritici
159	Leucobacter alluvii
160	Erythromicrobium ramosum
161	Chryseobacterium hispanicum
162	Flavobacterium aquidurense
163	Solirubrobacter soli
164	Comamonas thiooxydans
165	Pseudomonas cichorii
166	Gordonia aichiensis
167	Halomonas janggokensis
168	Massilia aurea
169	Chryseobacterium gambrini
170	Schlegelella aquatica
171	Arthrobacter agilis
172	Glutamicibacter nicotianae
173	Rhizobium pseudoryzae
174	Mesorhizobium loti
175	Methylobacterium jeotgali
176	Corynebacterium accolens
177	Corynebacterium minutissimum
178	Corynebacterium tuberculostearicum
179	Paraburkholderia ferrariae
180	Terribacillus goriensis
181	Sphingomonas sediminicola
182	Curtobacterium ammoniigenes
183	Klebsiella pneumoniae
184	Geobacter lovleyi
185	Oligotropha carboxidovorans
186	Lapillicoccus jejuensis
187	Exiguobacterium acetylicum
188	Cronobacter dublinensis
189	Ochrobactrum pseudogrignonense
190	Chryseobacterium hominis
191	Sphingobium olei
192	Elusimicrobium minutum
193	Roseomonas vinacea
194	Methylobacterium platani
195	Pelomonas puraquae
196	Fodinicola feengrottensis
197	Corynebacterium propinquum
198	Pelagibacterium luteolum
199	Massilia brevitalea
200	Pseudenhygromyxa salsuginis
201	Brachybacterium faecium
202	Massilia aerilata
203	Aliihoeflea aestuarii
204	Sphingomonas aestuarii
205	Saccharopolyspora gloriosae
206	Massilia haematophila
207	Salinicola zeshunii
208	Erwinia tasmaniensis
209	Pseudomonas agarici
210	Nesterenkonia flava
211	Sphingobacterium kitahiroshimense
212	Pantoea brenneri
213	Lactobacillus crispatus
214	Pseudomonas azotoformans
215	Serratia fonticola
216	Leptothrix mobilis
217	Paraburkholderia rhynchosiae
218	Marinomonas balearica
219	Geodermatophilus ruber
220	Alcaligenes faecalis
221	Beijerinckia fluminensis
222	Arthrobacter halodurans
223	Pigmentiphaga litoralis
224	Bordetella parapertussis
225	Marichromatium litoris
226	Bosea thiooxidans
227	Sphingomonas trueperi
228	Pseudomonas resinovorans
229	Chryseobacterium taklimakanense
230	Saccharopolyspora endophytica
231	Massilia niabensis
232	Massilia niastensis
233	Phycisphaera mikurensis
234	Klebsiella aerogenes
235	Pantoea agglomerans
236	Brevibacillus choshinensis
237	Enterobacter cloacae
238	Duganella radicis
239	Pantoea cypripedii
240	Erwinia persicina
241	Erwinia rhapontici
242	Janthinobacterium agaricidamnosum
243	Actinomyces graevenitzii
244	Delftia lacustris
245	Leucobacter komagatae
246	Sandaracinobacter sibiricus
247	Sphingomonas ursincola
248	Methylovirgula ligni
249	Amaricoccus tamworthensis
250	Lactobacillus zeae
251	Oxalicibacterium horti
252	Dongia mobilis
253	Methylobacterium pseudosasicola
254	Gardnerella vaginalis
255	Pseudomonas chlororaphis
256	Paracoccus marcusii
257	Sphingomonas echinoides
258	Pantoea dispersa
259	Frondihabitans peucedani
260	Geobacter pelophilus
261	Lactobacillus graminis
262	Sanguibacter keddieii
263	Sanguibacter inulinus
264	Rhizobium yanglingense
265	Lelliottia amnigena
266	Shigella dysenteriae
267	Shigella flexneri
268	Bradyrhizobium embrapense
269	Arsenophonus nasoniae
270	Starkeya novella
271	Bacillus beringensis
272	Aeromonas salmonicida
273	Massilia suwonensis
274	Sphingomonas glacialis
275	Ferrovibrio denitrificans
276	Microbacterium keratanolyticum
277	Auritidibacter ignavus
278	Paracoccus sphaerophysae
279	Aquamicrobium defluvii
280	Caulobacter henricii
281	Aquabacterium parvum
282	Pseudomonas plecoglossicida
283	Brevundimonas intermedia
284	Brevundimonas mediterranea
285	Pseudomonas libanensis
286	Duganella zoogloeoides
287	Planosporangium thailandense
288	Pseudomonas veronii
289	Chelativorans composti
290	Halomonas aquamarina
291	Pseudomonas migulae
292	Acidovorax temperans
293	Curvibacter delicatus
294	Hyphomonas hirschiana
295	Methylocella palustris
296	Leminorella grimontii
297	Sphingomonas ginsenosidivorax
298	Caulobacter segnis
299	Hylemonella gracilis
300	Pseudomonas abietaniphila
301	Pseudoclavibacter caeni
302	Serratia marcescens
303	Erwinia toletana
304	Bacillus halosaccharovorans
305	Sphingomonas cynarae
306	Sphingomonas aquatilis
307	Corynebacterium deserti
308	Paraburkholderia kururiensis
309	Fusobacterium nucleatum
310	Fusobacterium nucleatum
